# Supplementary material for: Tantalum Oxide as an Efficient Alternative Electron Transporting Layer for Perovskite Solar Cells
Source: Nanomaterials (Basel). 2022 Feb 25;12(5):780. doi: 10.3390/nano12050780 (PMC8912079; doi:10.3390/nano12050780)
Supplement: Supplementary file 1 [file nanomaterials-12-00780-s001.zip]

Archive with 1 entries (1 files):
- nanomaterials-1597734-supplementary.pdf
